# Supplementary material for: Development of a text mining algorithm for identifying adverse drug reactions in electronic health records
Source: JAMIA Open. 2024 Aug 16;7(3):ooae070. doi: 10.1093/jamiaopen/ooae070 (PMC11328534; doi:10.1093/jamiaopen/ooae070)
Supplement: ooae070_Supplementary_Data [file ooae070_supplementary_data.zip]

Archive with 4 entries (4 files):
- SUPPLEMENT 3.docx
- SUPPLEMENT 2.docx
- Graphical abstract High resolution.pptx
- SUPPLEMENT 1.docx
